# Supplementary material for: Effect of Healthy and Tumor-Associated Breast Adipose Tissue on Breast Cancer Cell Migration and Activation
Source: Cancers (Basel). 2026 Mar 8;18(5):868. doi: 10.3390/cancers18050868 (PMC12985100; doi:10.3390/cancers18050868)
Supplement: Supplementary file 1 [file cancers-18-00868-s001.zip]

Archive with 1 entries (1 files):
- cancers-4175122-supplementary.pdf
